# Supplementary material for: Partial Activation of SA- and JA-Defensive Pathways in Strawberry upon Colletotrichum acutatum Interaction
Source: Front Plant Sci. 2016 Jul 15;7:1036. doi: 10.3389/fpls.2016.01036 (PMC4945649; doi:10.3389/fpls.2016.01036)
Supplement: Supplementary file 1 [file Table1.XLS]

## Sheet: Table S1
Table S1. Sequence of primers used in this study.
Fragaria x ananassa gene	Gene description	Oligo orientation	Sequence (5´ - 3´)
FaLRR1	CPR30 Leucine-rich repeat (LRR) family protein	sense chain	GGGCCAGAGCTTGGGCAGCTGA
		anti-sense chain	TGAGGTTAGAGAGGCGGGTGAGTTCCCTTG
FaGLN-2	Glycosyl hydrolase superfamily protein	sense chain	TGATCAATCATGTGAAGACCGGGACT
		anti-sense chain	TGAGTTGGTACTTGGGCTGTTTGTTAGG
FaPR10-4	Pathogenesis-related 10 family protein	sense chain	CGAGGAATACAACTAAACCTTGCCGTCT
		anti-sense chain	TACAATTTGCCACACATACACCGAAGTG
FaPR5-2	Pathogenesis-related 5 family protein	sense chain	CCAATTCCCAAATGTCCCTCATCTTGAT
		anti-sense chain	CCAATTCCCAAATGTCCCTCATCTTGAT
FaPR5-1	Pathogenesis-related 5 family protein	sense chain	CGATGCCCCTGCTTACAGTTACCCTAAGGATG
		anti-sense chain	CCTCGTAATTGCTTCAAGGGCAGAACACAACC
FaPR5-3	Pathogenesis-related 5 family protein	sense chain	ACCTCCTAATGACACTCCCGAAACA
		anti-sense chain	CGTAGTTAGGTCCACCGAAGCATGTA
FaPOX-1	Peroxidase superfamily protein (Prx12)	sense chain	TTGATACCGCTCGCCTGACACATTCG
		anti-sense chain	TGGTTGACGGCAAAGCTAGTGACAATGTCG
FaWRKY1	WRKY DNA-binding protein 75	sense chain	ACAGCAGTAAGATTAGGGATGAAGAAGGGAG
		anti-sense chain	GCTTCTTCACATTGCAACCCTGATGCGTG
FaWRKY2	WRKY DNA-binding protein 75	sense chain	GGCGGCTGATAACTCATCAGGTAAGATGA
		anti-sense chain	GCTTCTTAACATTGCACCCTTCATACGTG
FaSCP-1	Serine carboxypeptidase	sense chain	AACAAGCTGCACAGACCTATACTTTC
		anti-sense chain	TTAACCCAGCCTCTAAACCTTCTAATAT
FaLIP-1	Triacylglycerol lipase 2	sense chain	GGCAAACGGGTATGTAAGAAGCGATGGA
		anti-sense chain	CACAGTTAGACCAAACACAGCCCCGATG
FaLDOX-1	Leucoanthocyanidin dioxygenase (LDOX)	sense chain	TTGCACTCGGCGTGGAAGCTCATACAGA
		anti-sense chain	AGGTGTCGCCTATGTGCATGACGATGGA
FaCHI4-2	Chitinase class IV	sense chain	TGCCGGCAAGAGCTTCTACACTAGACAG
		anti-sense chain	TGTGAAGGATGTGTCGCAGTAGGTGG
FaAOS-1	Allene oxide synthase	sense chain	GCCTTTAGGAGCTGCCATTACTATGAC
		anti-sense chain	TACACAGTGCTGCAGGATCAGTATACAA
FaWRKY33-1	WRKY DNA-binding protein 33	sense chain	GGTGCTCATCCAGTCCAAAATCTGACTC
		anti-sense chain	TTCAAGTCACACCAGCCGCCTTC
FaWRKY33-2	WRKY DNA-binding protein 33	sense chain	CAAGTCAGGAGGAGGGGATGAGTA
		anti-sense chain	ACCCATCATCAAGAATATCAATGTCACT
FaLOX2-1	Lypoxigenase 2	sense chain	CGACGACGACTGGATACACCGCAGGG
		anti-sense chain	GAGGTTGGCCGCTGTTTCTTGCACCGTA
FaJAR1	Jasmonate-amido synthetase	sense chain	TCTTCTGCTCAACATCAACATCGAC
		anti-sense chain	CTACATGGCTTGAGAAATCAACAACTTC
FaPDF1	Defensin	sense chain	GCTTCTGAAGAGACGGTGATTCGCAGTG
		anti-sense chain	ATGGCTTGAAGCACATGCATTTTCGTGT
FaEDS1	EDS1-specific diacylglycerol lipase alpha	sense chain	AAAAGAGAGACTTCAATGCCAATGTG
		anti-sense chain	CTTCGTTCTTTGCGTGTCTGTAGTAGTT
FaPAD4	Phytoalexin deficient 4, Lipase	sense chain	CTAGAGGAATGAGACATCTGCGTACACC
		anti-sense chain	TCGTCGCTTGAAGGAGTCATAGTAACC
FaGRX1	Glutaredoxin GRX480	sense chain	CACGGGAGCAGCATGACGTTTCGGTTTC
		anti-sense chain	AGCGGCCTCGTCGTCCTCGTCCA
FaWRKY70-1	WRKY DNA-binding protein 70	sense chain	CCCTTTTTCTCAGCCTTCACGTCGATCA
		anti-sense chain	CGCCGGAGGACTCAAACACACCTAGACC
FaWRKY70-2	WRKY DNA-binding protein 70	sense chain	GGAGGGGGTGAGACTGTTAAAGCGGAGC
		anti-sense chain	GGATGAGACCGTTGCCCATGACTCTGAG
FaPR1-1	Pathogenesis related protein 1	sense chain	TGCTAATTCACATTATGGCG
		anti-sense chain	GTTAGAGTTGTAATTATAGTAGG
FaPR1-2	Pathogenesis related protein 1	sense chain	CCAAGACACACCGCAAGACTACCT
		anti-sense chain	GACGAGTTGGCAATCATCTACGTGAG
FaPR2-1	Pathogenesis related protein 2	sense chain	AAGATGGACAATATGGCTACCAGA
		anti-sense chain	AACTCTCGCATTCTCCTTTGTAGTTA
FaPR2-2	Pathogenesis related protein 2	sense chain	GTCAGAGCAGCCAACCTACATGACCTA
		anti-sense chain	TAATTGGGTCCAAATAGCCTCTCACGTC
FaGAPDH2	Glyceraldehyde-3-phosphate dehydrogenase	sense chain	CCCAAGTAAGGATGCCCCCATGTTCG
		anti-sense chain	TTGGCAAGGGGAGCAAGACAGTTGGTAG
