# Supplementary material for: Partial Activation of SA- and JA-Defensive Pathways in Strawberry upon Colletotrichum acutatum Interaction
Source: Front Plant Sci. 2016 Jul 15;7:1036. doi: 10.3389/fpls.2016.01036 (PMC4945649; doi:10.3389/fpls.2016.01036)
Supplement: Supplementary file 4 [file Table4.XLS]

## Sheet: Table S4a
Table S4a. FunCat analysis of strawberry genes upregulated by C. acutatum.
FUNCTIONAL CATEGORY	abs SET	rel SET	genes SET	associated strawberry genes	abs GENOME	rel GENOME	rel SET/rel GENOME	P-VALUE
01 METABOLISM	29	27.8	at1g32060 at1g60490 at1g69960 at1g80360 at2g21170 at2g25140 at3g03940 at3g07320 at3g13790 at3g48090 at3g51860 at3g52430 at3g54420 at3g56400 at4g00340 at4g13930 at4g16260 at4g24830 at4g30960 at4g32320 at4g33240 at4g34135 at4g35790 at4g37990 at5g10930 at5g13160 at5g14180 at5g42650 at5g57020	M27A2 M8D11 M16B7 M22A6 M7B12 M4F8 M19D11 M25D11 M25B1 EDS1-936 M14H1 M4E10 M16D12 M29A9 M17H1 M12E12 M2F10 M25G5 M24B7 M17E3 M8G2 M5C8 M4E6 M6G11 M23A9 M23D11 M4C3 M13C5 M12C12 M28A2 M13H9	4932	17.3	160693641618497	0.00507191106049206
01.01 amino acid metabolism	4	3.84	at1g80360 at4g13930 at4g24830 at4g37990	M22A6 M25G5 M17E3 M23D11	342	1.20	3.2	0.0371531800585011
01.01.03 assimilation of ammonia, metabolism of the glutamate group	1	0.96	at4g24830	M17E3	57	0.20	4.8	0.188788359368811
01.01.03.05 metabolism of arginine	1	0.96	at4g24830	M17E3	18	0.06	16	0.063893474684436
01.01.03.05.01 biosynthesis of arginine	1	0.96	at4g24830	M17E3	14	0.04	24	0.0500538047056149
01.01.05 metabolism of urea cycle, creatine and polyamines	1	0.96	at4g24830	M17E3	23	0.08	12	0.0809125440939726
01.01.05.03 metabolism of urea (urea cycle)	1	0.96	at4g24830	M17E3	7	0.02	48	0.0253450782183809
01.01.06 metabolism of the aspartate family	2	1.92	at1g80360 at4g24830	M22A6 M17E3	86	0.30	6.4	0.0397494501295319
01.01.06.01 metabolism of aspartate	1	0.96	at4g24830	M17E3	14	0.04	24	0.0500538047056149
01.01.06.02 metabolism of asparagine	1	0.96	at1g80360	M22A6	14	0.04	24	0.0500538047056149
01.01.06.02.02 degradation of asparagine	1	0.96	at1g80360	M22A6	7	0.02	48	0.0253450782183809
01.01.09 metabolism of the cysteine - aromatic group	2	1.92	at4g13930 at4g37990	M25G5 M23D11	136	0.47	408510638297872	0.0888897509657236
01.01.09.01 metabolism of glycine	1	0.96	at4g13930	M25G5	27	0.09	106666666666667	0.0943068579382448
01.01.09.02 metabolism of serine	1	0.96	at4g13930	M25G5	25	0.08	12	0.0876340443493642
01.01.09.02.01 biosynthesis of serine	1	0.96	at4g13930	M25G5	21	0.07	137142857142857	0.0741420054146352
01.01.09.04 metabolism of phenylalanine	1	0.96	at4g37990	M23D11	33	0.11	872727272727273	0.114036658906055
01.01.09.05 metabolism of tyrosine	1	0.96	at4g37990	M23D11	27	0.09	106666666666667	0.0943068579382448
01.02 nitrogen, sulfur and selenium metabolism	1	0.96	at1g80360	M22A6	162	0.57	168421052631579	0.448850116491948
01.02.02 nitrogen metabolism	1	0.96	at1g80360	M22A6	86	0.30	3.2	0.270821364626988
01.03 nucleotide/nucleoside/nucleobase metabolism	1	0.96	at1g32060	M27A2	493	1.73	0.554913294797688	0.838572905300057
01.03.01 purin nucleotide/nucleoside/nucleobase metabolism	1	0.96	at1g32060	M27A2	161	0.56	171428571428571	0.44681375199412
01.04 phosphate metabolism	10	9.61	at1g60490 at1g69960 at2g25140 at3g03940 at3g51860 at4g00340 at4g30960 at4g33240 at5g10930 at5g13160	M8D11 M16B7 M4F8 M19D11 M14H1 M2F10 M8G2 M4E6 M4C3 M13C5	1863	6.55	146717557251908	0.144056928890714
01.05 C-compound and carbohydrate metabolism	10	9.61	at1g32060 at2g21170 at3g07320 at3g13790 at3g54420 at4g13930 at4g16260 at4g34135 at4g37990 at5g14180	M27A2 M7B12 M25D11 M25B1 M16D12 M29A9 M25G5 M24B7 M6G11 M23D11 M12C12	1646	5.79	165975820379965	0.0790834382254278
01.05.02 sugar, glucoside, polyol and carboxylate metabolism	6	5.76	at1g32060 at3g07320 at3g13790 at4g16260 at4g34135 at4g37990	M27A2 M25D11 M25B1 M24B7 M6G11 M23D11	853	3.00	1.92	0.0932303710448547
01.05.02.01 nucleotide-sugar metabolism	1	0.96	at4g34135	M6G11	185	0.65	147692307692308	0.493690629340552
01.05.03 polysaccharide metabolism	1	0.96	at3g54420	M16D12 M29A9	238	0.83	11566265060241	0.583727773917325
01.05.03.03 chitin metabolism	1	0.96	at3g54420	M16D12 M29A9	14	0.04	24	0.0500538047056149
01.05.03.03.07 chitin catabolism	1	0.96	at3g54420	M16D12 M29A9	14	0.04	24	0.0500538047056149
01.05.07 C-3 compound metabolism	2	1.92	at2g21170 at5g14180	M7B12 M12C12	90	0.31	619354838709677	0.0431502765148743
01.05.07.04 C-3 compound anabolism	1	0.96	at5g14180	M12C12	15	0.05	19.2	0.0535326034066472
01.05.12 autotrophic CO2-fixation	1	0.96	at2g21170	M7B12	18	0.06	16	0.063893474684436
01.05.12.01 Calvin cycle	1	0.96	at2g21170	M7B12	11	0.03	32	0.0395412470041826
01.05.13 transfer of activated C-1 groups	1	0.96	at4g13930	M25G5	152	0.53	181132075471698	0.428147904434839
01.05.13.03 tetrahydrofolate-dependent C-1-transfer	1	0.96	at4g13930	M25G5	22	0.07	137142857142857	0.0775334266402227
01.06 lipid, fatty acid and isoprenoid metabolism	6	5.76	at3g48090 at3g52430 at4g33240 at4g35790 at5g14180 at5g57020	EDS1-936 M4E10 M4E6 M23A9 M12C12 M13H9	827	2.91	197938144329897	0.0832987329697036
01.06.02 membrane lipid metabolism	2	1.92	at4g33240 at4g35790	M4E6 M23A9	151	0.53	362264150943396	0.105941557746658
01.06.02.01 phospholipid metabolism	2	1.92	at4g33240 at4g35790	M4E6 M23A9	135	0.47	408510638297872	0.0877846900838182
01.07 metabolism of vitamins, cofactors, and prosthetic groups	2	1.92	at4g32320 at4g37990	M5C8 M23D11	251	0.88	218181818181818	0.234183048854791
01.07.04 utilization of vitamins, cofactors, and prosthetic groups	1	0.96	at4g32320	M5C8	11	0.03	32	0.0395412470041826
01.20 secondary metabolism	2	1.92	at3g56400 at5g42650	M17H1 M12E12 M28A2	426	1.49	128859060402685	0.463532487686188
01.20.05 metabolism of acetic acid derivatives	1	0.96	at5g42650	M28A2	23	0.08	12	0.0809125440939726
01.20.33 metabolism of secondary products derived from L-tryptophan	1	0.96	at3g56400	M17H1 M12E12	38	0.13	738461538461538	0.130152541897277
02 ENERGY	1	0.96	at2g21170	M7B12	453	1.59	0.60377358490566	0.812604896705977
02.07 pentose-phosphate pathway	1	0.96	at2g21170	M7B12	46	0.16	6	0.155336116026801
10 CELL CYCLE AND DNA PROCESSING	9	8.65	at1g28420 at2g22430 at2g38470 at3g25940 at3g56400 at4g37750 at5g13080 at5g56180 at5g67300	M9F6 M28B7 M1C12 M8H3 M12B6 M17H1 M12E12 M23C4 M21B3 M21H5 M6A9 J_4-9	1518	5.34	161985018726592	0.104218676563747
10.01 DNA processing	8	7.69	at1g28420 at2g22430 at2g38470 at3g25940 at3g56400 at4g37750 at5g13080 at5g67300	M9F6 M28B7 M1C12 M8H3 M12B6 M17H1 M12E12 M23C4 M21B3 M6A9 J_4-9	1350	4.75	161894736842105	0.12177787102779
10.01.09 DNA restriction or modification	8	7.69	at1g28420 at2g22430 at2g38470 at3g25940 at3g56400 at4g37750 at5g13080 at5g67300	M9F6 M28B7 M1C12 M8H3 M12B6 M17H1 M12E12 M23C4 M21B3 M6A9 J_4-9	1019	3.58	214804469273743	0.0335511547431006
10.01.09.05 DNA conformation modification (e.g. chromatin)	8	7.69	at1g28420 at2g22430 at2g38470 at3g25940 at3g56400 at4g37750 at5g13080 at5g67300	M9F6 M28B7 M1C12 M8H3 M12B6 M17H1 M12E12 M23C4 M21B3 M6A9 J_4-9	987	3.47	221613832853026	0.0285384506067703
10.03 cell cycle	1	0.96	at5g56180	M21H5	200	0.70	137142857142857	0.520967811262926
10.03.05 cell cycle dependent cytoskeleton reorganization	1	0.96	at5g56180	M21H5	11	0.03	32	0.0395412470041826
10.03.05.03 cell cycle dependent actin filament reorganization	1	0.96	at5g56180	M21H5	4	0.01	96	0.0145617592909021
11 TRANSCRIPTION	12	11.5	at1g28420 at1g66140 at2g22430 at2g38470 at3g25940 at3g52250 at3g56400 at3g62310 at4g36990 at4g37750 at5g13080 at5g67300	M9F6 M18C5 M28B7 M1C12 M8H3 M12B6 M7G4 M17H1 M12E12 M4C6 M8G7 M23C4 M21B3 M6A9 J_4-9	2664	9.37	12273212379936	0.267959380245455
11.02 RNA synthesis	11	10.5	at1g28420 at1g66140 at2g22430 at2g38470 at3g25940 at3g52250 at3g56400 at4g36990 at4g37750 at5g13080 at5g67300	M9F6 M18C5 M28B7 M1C12 M8H3 M12B6 M7G4 M17H1 M12E12 M8G7 M23C4 M21B3 M6A9 J_4-9	2298	8.08	129950495049505	0.219121726469111
11.02.03 mRNA synthesis	11	10.5	at1g28420 at1g66140 at2g22430 at2g38470 at3g25940 at3g52250 at3g56400 at4g36990 at4g37750 at5g13080 at5g67300	M9F6 M18C5 M28B7 M1C12 M8H3 M12B6 M7G4 M17H1 M12E12 M8G7 M23C4 M21B3 M6A9 J_4-9	2149	7.56	138888888888889	0.162461798397379
11.02.03.01 general transcription activities	1	0.96	at3g25940	M12B6	60	0.21	457142857142857	0.197681706512377
11.02.03.01.04 transcription elongation	1	0.96	at3g25940	M12B6	10	0.03	32	0.0360115212078095
11.02.03.04 transcriptional control	11	10.5	at1g28420 at1g66140 at2g22430 at2g38470 at3g25940 at3g52250 at3g56400 at4g36990 at4g37750 at5g13080 at5g67300	M9F6 M18C5 M28B7 M1C12 M8H3 M12B6 M7G4 M17H1 M12E12 M8G7 M23C4 M21B3 M6A9 J_4-9	2117	7.45	140939597315436	0.151384698564512
11.02.03.04.01 transcription activation	1	0.96	at2g22430	M28B7	114	0.40	2.4	0.342213166564694
11.02.03.04.03 transcription repression	1	0.96	at3g56400	M17H1 M12E12	57	0.20	4.8	0.188788359368811
11.04 RNA processing	1	0.96	at3g62310	M4C6	417	1.46	0.657534246575342	0.785719560348827
11.04.01 rRNA processing	1	0.96	at3g62310	M4C6	133	0.46	208695652173913	0.386669336753952
11.04.03 mRNA processing (splicing, 5'-, 3'-end processing)	1	0.96	at3g62310	M4C6	183	0.64	1.5	0.489939334021317
11.04.03.01 splicing	1	0.96	at3g62310	M4C6	153	0.53	181132075471698	0.430252310433876
12 PROTEIN SYNTHESIS	5	4.80	at1g69620 at3g05590 at4g33865 at5g16715 at5g57020	M11C6 M7D1 M23C7 M20A3 M13H9	1332	4.68	102564102564103	0.541462268987918
12.01 ribosome biogenesis	4	3.84	at1g69620 at3g05590 at4g33865 at5g57020	M11C6 M7D1 M23C7 M13H9	428	1.50	2.56	0.07246641495365
12.01.01 ribosomal proteins	2	1.92	at1g69620 at3g05590	M11C6 M7D1	169	0.59	325423728813559	0.127441124555107
12.04 translation	3	2.88	at1g69620 at3g05590 at4g33865	M11C6 M7D1 M23C7	1218	4.28	0.672897196261682	0.828335041442484
12.10 aminoacyl-tRNA-synthetases	1	0.96	at5g16715	M20A3	59	0.20	4.8	0.194728039166441
14 PROTEIN FATE (folding, modification, destination)	15	14.4	at1g60490 at1g65430 at1g69960 at3g03940 at3g27925 at4g00340 at4g30960 at4g33210 at5g10930 at5g13160 at5g13520 at5g22950 at5g25510 at5g53360 at5g57020	M8D11 M4F10 M16B7 M19D11 M13F3 M2F10 M8G2 M19F7 M4C3 M13C5 M13A4 M5B8 M27C10 M1H8 M13H9	3104	10.9	132110091743119	0.160699191424805
14.04 protein targeting, sorting and translocation	1	0.96	at5g22950	M5B8	176	0.61	157377049180328	0.476591729011266
14.07 protein modification	11	10.5	at1g60490 at1g65430 at1g69960 at3g03940 at4g00340 at4g30960 at4g33210 at5g10930 at5g13160 at5g25510 at5g57020	M8D11 M4F10 M16B7 M19D11 M2F10 M8G2 M19F7 M4C3 M13C5 M27C10 M13H9	2165	7.61	137976346911958	0.168152275485921
14.07.01 modification with fatty acids (e.g. myristylation, palmitylation, farnesylation)	3	2.88	at1g60490 at5g13160 at5g57020	M8D11 M13C5 M13H9	460	1.61	17888198757764	0.237638860104713
14.07.03 modification by phosphorylation, dephosphorylation, autophosphorylation	7	6.73	at1g69960 at3g03940 at4g00340 at4g30960 at5g10930 at5g13160 at5g25510	M16B7 M19D11 M2F10 M8G2 M4C3 M13C5 M27C10	1243	4.37	154004576659039	0.170734216826373
14.07.05 modification by ubiquitination, deubiquitination	2	1.92	at1g65430 at4g33210	M4F10 M19F7	364	1.28	1.5	0.385552612419649
14.13 protein/peptide degradation	5	4.80	at1g65430 at3g27925 at4g33210 at5g13520 at5g53360	M4F10 M13F3 M19F7 M13A4 M1H8	884	3.11	154340836012862	0.223305045807665
14.13.01 cytoplasmic and nuclear protein degradation	3	2.88	at1g65430 at4g33210 at5g53360	M4F10 M19F7 M1H8	382	1.34	214925373134328	0.164810204472573
14.13.01.01 proteasomal degradation (ubiquitin/proteasomal pathway)	3	2.88	at1g65430 at4g33210 at5g53360	M4F10 M19F7 M1H8	372	1.30	221538461538462	0.156015919451793
16 PROTEIN WITH BINDING FUNCTION OR COFACTOR REQUIREMENT (structural or catalytic)	38	36.5	at1g27460 at1g32060 at1g47490 at1g60490 at1g62020 at1g65430 at1g66140 at1g75780 at1g76180 at2g22430 at2g25140 at2g25970 at2g44710 at3g13460 at3g14460 at3g16060 at3g25940 at3g48030 at3g52250 at3g52430 at3g62310 at4g00340 at4g01100 at4g24830 at4g33210 at4g33240 at4g36990 at4g37750 at5g09360 at5g16715 at5g17000 at5g21090 at5g22950 at5g25510 at5g42650 at5g46190 at5g49930 at5g67300	M10E2 M27A2 M18F1 M8D11 M1A2 M4F10 M18C5 M10C12 M23C11 M28B7 M4F8 M26G7 M19E4 M10B6 M29F3 M18E3 M3A1 M12B6 M6G7 M7G4 M4E10 M4C6 M2F10 M26D3 M17E3 M19F7 M4E6 M8G7 M23C4 M5B6 M20A3 M26E5 ELRR-39 M5B8 M27C10 M28A2 M18A9 M4E4 M6A9	7027	24.7	147773279352227	0.00482326798692677
16.01 protein binding	15	14.4	at1g27460 at1g32060 at1g60490 at1g62020 at1g65430 at1g75780 at2g22430 at3g13460 at3g16060 at3g48030 at3g52430 at4g33210 at5g21090 at5g22950 at5g25510	M10E2 M27A2 M8D11 M1A2 M4F10 M10C12 M28B7 M10B6 M3A1 M6G7 M4E10 M19F7 ELRR-39 M5B8 M27C10	2619	9.21	156351791530945	0.0542103564534615
16.02 peptide binding	1	0.96	at5g22950	M5B8	24	0.08	12	0.0842794019810536
16.03 nucleic acid binding	13	12.5	at1g47490 at1g66140 at2g22430 at2g25970 at2g44710 at3g25940 at3g52250 at3g62310 at4g36990 at4g37750 at5g46190 at5g49930 at5g67300	M18F1 M18C5 M28B7 M26G7 M19E4 M12B6 M7G4 M4C6 M8G7 M23C4 M18A9 M4E4 M6A9	2200	7.74	161498708010336	0.0582579322739667
16.03.01 DNA binding	6	5.76	at2g22430 at3g25940 at3g52250 at4g36990 at4g37750 at5g67300	M28B7 M12B6 M7G4 M8G7 M23C4 M6A9	1394	4.90	117551020408163	0.402448925959996
16.03.03 RNA binding	3	2.88	at1g47490 at2g44710 at3g62310	M18F1 M19E4 M4C6	443	1.55	185806451612903	0.22124390548912
16.13 C-compound binding	1	0.96	at4g00340	M2F10	77	0.27	355555555555556	0.246283444152202
16.13.01 sugar binding	1	0.96	at4g00340	M2F10	21	0.07	137142857142857	0.0741420054146352
16.17 metal binding	6	5.76	at1g66140 at1g76180 at3g48030 at4g33240 at5g09360 at5g17000	M18C5 M23C11 M6G7 M4E6 M5B6 M26E5	1296	4.56	126315789473684	0.337988547033727
16.17.01 calcium binding	1	0.96	at1g76180	M23C11	173	0.60	1.6	0.470765968589976
16.17.09 heavy metal binding (Cu, Fe, Zn)	5	4.80	at1g66140 at3g48030 at4g33240 at5g09360 at5g17000	M18C5 M6G7 M4E6 M5B6 M26E5	983	3.45	139130434782609	0.291650482192808
16.19 nucleotide/nucleoside/nucleobase binding	8	7.69	at1g32060 at1g65430 at2g25140 at3g14460 at3g62310 at4g24830 at4g33210 at5g16715	M27A2 M4F10 M4F8 M29F3 M18E3 M4C6 M17E3 M19F7 M20A3	1655	5.82	13213058419244	0.259722769460996
16.19.03 ATP binding	8	7.69	at1g32060 at1g65430 at2g25140 at3g14460 at3g62310 at4g24830 at4g33210 at5g16715	M27A2 M4F10 M4F8 M29F3 M18E3 M4C6 M17E3 M19F7 M20A3	1218	4.28	179672897196262	0.0783290957916401
16.25 oxygen binding	1	0.96	at5g42650	M28A2	235	0.82	117073170731707	0.579084213399015
18 REGULATION OF METABOLISM AND PROTEIN FUNCTION	3	2.88	at1g69960 at4g00340 at5g25510	M16B7 M2F10 M27C10	608	2.13	135211267605634	0.384852351506825
18.01 regulation by	3	2.88	at1g69960 at4g00340 at5g25510	M16B7 M2F10 M27C10	404	1.42	202816901408451	0.184655584605501
18.01.01 regulation by modification	3	2.88	at1g69960 at4g00340 at5g25510	M16B7 M2F10 M27C10	378	1.33	216541353383459	0.161274482014958
18.02 regulation of protein activity	3	2.88	at1g69960 at4g00340 at5g25510	M16B7 M2F10 M27C10	603	2.12	135849056603774	0.379886537787842
18.02.01 enzymatic activity regulation / enzyme regulator	1	0.96	at5g25510	M27C10	221	0.77	124675324675325	0.556726886215812
20 CELLULAR TRANSPORT, TRANSPORT FACILITIES AND TRANSPORT ROUTES	10	9.61	at1g28480 at1g44750 at1g59740 at1g62020 at3g16060 at3g51860 at4g01100 at4g11740 at4g32320 at5g22950	M30F8 M9E10 M14B5 M1A2 M3A1 M14H1 M26D3 M23A6 M5C8 M5B8	2419	8.51	112925969447709	0.392377544927992
20.01 transported compounds (substrates)	6	5.76	at1g28480 at1g44750 at1g59740 at3g51860 at4g32320 at5g22950	M30F8 M9E10 M14B5 M14H1 M5C8 M5B8	1892	6.65	0.866165413533834	0.698773010355958
20.01.01 ion transport	1	0.96	at3g51860	M14H1	458	1.61	0.596273291925466	0.816064485294751
20.01.01.01 cation transport (H+, Na+, K+, Ca2+ , NH4+, etc.)	1	0.96	at3g51860	M14H1	355	1.24	0.774193548387097	0.730175061365018
20.01.09 peptide transport	1	0.96	at1g59740	M14B5	66	0.23	417391304347826	0.215179726840474
20.01.10 protein transport	1	0.96	at5g22950	M5B8	293	1.03	0.932038834951456	0.660405778361516
20.01.11 amine / polyamine transport	1	0.96	at1g44750	M9E10	33	0.11	872727272727273	0.114036658906055
20.01.15 electron transport	2	1.92	at1g28480 at4g32320	M30F8 M5C8	717	2.52	0.761904761904762	0.74179933405133
20.01.17 nucleotide/nucleoside/nucleobase transport	1	0.96	at1g44750	M9E10	47	0.16	6	0.158432849693851
20.03 transport facilities	3	2.88	at1g59740 at1g62020 at3g51860	M14B5 M1A2 M14H1	600	2.11	136492890995261	0.376903235092273
20.03.02 carrier (electrochemical potential-driven transport)	1	0.96	at3g51860	M14H1	166	0.58	16551724137931	0.456921598487786
20.03.02.03 antiporter	1	0.96	at3g51860	M14H1	128	0.45	213333333333333	0.375267413010981
20.03.02.03.01 proton driven antiporter	1	0.96	at3g51860	M14H1	41	0.14	685714285714286	0.13968235371354
20.09 transport routes	4	3.84	at1g62020 at3g16060 at4g01100 at4g11740	M1A2 M3A1 M26D3 M23A6	424	1.49	257718120805369	0.0705412286991677
20.09.04 mitochondrial transport	1	0.96	at4g01100	M26D3	75	0.26	369230769230769	0.240720485762296
20.09.07 vesicular transport (Golgi network, etc.)	2	1.92	at1g62020 at4g11740	M1A2 M23A6	170	0.59	325423728813559	0.128664467107663
20.09.07.03 ER to Golgi transport	1	0.96	at1g62020	M1A2	26	0.09	106666666666667	0.090976515090088
20.09.14 cytoskeleton-dependent transport	1	0.96	at3g16060	M3A1	74	0.26	369230769230769	0.237923777085805
20.09.14.01 tubulin dependent transport	1	0.96	at3g16060	M3A1	57	0.20	4.8	0.188788359368811
30 CELLULAR COMMUNICATION/SIGNAL TRANSDUCTION MECHANISM	11	10.5	at1g05180 at1g60490 at2g22430 at3g48090 at4g30960 at4g33240 at4g35790 at5g10930 at5g13160 at5g21090 at5g25510	M3D5 M8D11 M28B7 EDS1-936 M8G2 M4E6 M23A9 M4C3 M13C5 ELRR-39 M27C10	1283	4.51	232815964523282	0.00733371374617157
30.01 cellular signalling	6	5.76	at1g05180 at1g60490 at2g22430 at4g33240 at4g35790 at5g13160	M3D5 M8D11 M28B7 M4E6 M23A9 M13C5	871	3.06	188235294117647	0.100468061292798
30.01.05 enzyme mediated signal transduction	1	0.96	at5g13160	M13C5	446	1.56	0.615384615384615	0.807652959708216
30.01.05.01 protein kinase	1	0.96	at5g13160	M13C5	280	0.98	0.979591836734694	0.643651844415472
30.01.05.01.06 serine/threonine kinase	1	0.96	at5g13160	M13C5	184	0.64	1.5	0.491818409801047
30.01.09 second messenger mediated signal transduction	5	4.80	at1g05180 at1g60490 at2g22430 at4g33240 at4g35790	M3D5 M8D11 M28B7 M4E6 M23A9	344	1.21	396694214876033	0.00875924407017351
30.01.09.08 hormone mediated signal transduction	2	1.92	at1g05180 at2g22430	M3D5 M28B7	205	0.72	266666666666667	0.172995545187875
30.01.09.09 fatty acid derivatives mediated signal transduction	1	0.96	at4g35790	M23A9	41	0.14	685714285714286	0.13968235371354
30.01.09.11 polyphosphoinositol mediated signal transduction	2	1.92	at1g60490 at4g33240	M8D11 M4E6	70	0.24	8	0.0272683910521425
32 CELL RESCUE, DEFENSE AND VIRULENCE	20	19.2	at1g05180 at1g05260 at1g28480 at1g71695 at1g76180 at2g25140 at2g38470 at3g13790 at3g14460 at3g48030 at3g48090 at3g56400 at4g32320 at4g35790 at4g36990 at5g13160 at5g17000 at5g40150 at5g42650 at5g67300	M3D5 M28C8 M30F8 M3E6 M23C11 M4F8 M1C12 M8H3 M25B1 M29F3 M18E3 M6G7 EDS1-936 M17H1 M12E12 M5C8 M23A9 M8G7 M13C5 M26E5 M24D7 M28A2 M6A9	1425	5.01	383233532934132	2.00863e+07
32.01 stress response	15	14.4	at1g05180 at1g05260 at1g71695 at1g76180 at2g25140 at3g13790 at3g48030 at3g48090 at4g32320 at4g35790 at4g36990 at5g17000 at5g40150 at5g42650 at5g67300	M3D5 M28C8 M3E6 M23C11 M4F8 M25B1 M6G7 EDS1-936 M5C8 M23A9 M8G7 M26E5 M24D7 M28A2 M6A9	832	2.92	493150684931507	3.72737e+07
32.01.01 oxidative stress response	5	4.80	at1g71695 at3g48090 at4g32320 at5g17000 at5g40150	M3E6 EDS1-936 M5C8 M26E5 M24D7	200	0.70	685714285714286	0.000860030218489642
32.01.03 osmotic and salt stress response	2	1.92	at1g05260 at5g67300	M28C8 M6A9	205	0.72	266666666666667	0.172995545187875
32.01.05 heat shock response	2	1.92	at2g25140 at4g36990	M4F8 M8G7	85	0.29	662068965517241	0.038916016709784
32.01.06 cold shock response	3	2.88	at1g05260 at1g76180 at4g35790	M28C8 M23C11 M23A9	165	0.58	496551724137931	0.0228489543865262
32.05 disease, virulence and defense	6	5.76	at2g38470 at3g14460 at3g48090 at3g56400 at5g13160 at5g42650	M1C12 M8H3 M29F3 M18E3 EDS1-936 M17H1 M12E12 M13C5 M28A2	460	1.61	35776397515528	0.00697698568460544
32.07 detoxification	4	3.84	at1g05260 at1g28480 at1g71695 at5g40150	M28C8 M30F8 M3E6 M24D7	266	0.93	412903225806452	0.0166514284412104
32.07.07 oxygen and radical detoxification	4	3.84	at1g05260 at1g28480 at1g71695 at5g40150	M28C8 M30F8 M3E6 M24D7	261	0.91	421978021978022	0.0156409161336046
32.07.07.05 peroxidase reaction	3	2.88	at1g05260 at1g71695 at5g40150	M28C8 M3E6 M24D7	94	0.33	872727272727273	0.00501682584976461
34 INTERACTION WITH THE ENVIRONMENT	18	17.3	at1g05180 at1g05260 at1g59740 at1g75780 at1g76180 at2g25140 at2g38470 at3g16060 at3g51860 at3g52430 at3g56400 at4g11650 at4g35790 at4g36990 at4g37990 at5g13160 at5g42650 at5g67300	M3D5 M28C8 M14B5 M10C12 M23C11 M4F8 M1C12 M8H3 M3A1 M14H1 M4E10 M17H1 M12E12 EPR5-77 M23A9 M8G7 M23D11 M13C5 M28A2 M6A9 EPR5-284	1651	5.81	29776247848537	2.89695e+09
34.01 homeostasis	1	0.96	at3g51860	M14H1	77	0.27	355555555555556	0.246283444152202
34.01.01 homeostasis of cations	1	0.96	at3g51860	M14H1	60	0.21	457142857142857	0.197681706512377
34.01.01.01 homeostasis of metal ions (Na, K, Ca etc.)	1	0.96	at3g51860	M14H1	58	0.20	4.8	0.191763603078278
34.05 cell motility	1	0.96	at3g16060	M3A1	87	0.30	3.2	0.273498477560896
34.05.02 motor activity	1	0.96	at3g16060	M3A1	87	0.30	3.2	0.273498477560896
34.11 cellular sensing and response to external stimulus	17	16.3	at1g05180 at1g05260 at1g59740 at1g75780 at1g76180 at2g25140 at2g38470 at3g51860 at3g52430 at3g56400 at4g11650 at4g35790 at4g36990 at4g37990 at5g13160 at5g42650 at5g67300	M3D5 M28C8 M14B5 M10C12 M23C11 M4F8 M1C12 M8H3 M14H1 M4E10 M17H1 M12E12 EPR5-77 M23A9 M8G7 M23D11 M13C5 M28A2 M6A9 EPR5-284	1489	5.24	311068702290076	2.7905e+09
34.11.01 photoperception and response	1	0.96	at1g75780	M10C12	265	0.93	103225806451613	0.623301159053079
34.11.03 chemoperception and response	6	5.76	at1g05180 at1g05260 at1g76180 at3g56400 at5g42650 at5g67300	M3D5 M28C8 M23C11 M17H1 M12E12 M28A2 M6A9	841	2.95	195254237288136	0.0885692426777148
34.11.03.12 water response	3	2.88	at1g05180 at1g05260 at1g76180	M3D5 M28C8 M23C11	119	0.41	702439024390244	0.00959679253593912
34.11.03.13 osmosensing and response	2	1.92	at1g05260 at5g67300	M28C8 M6A9	208	0.73	263013698630137	0.176908198749092
34.11.09 temperature perception and response	5	4.80	at1g05260 at1g76180 at2g25140 at4g35790 at4g36990	M28C8 M23C11 M4F8 M23A9 M8G7	263	0.92	521739130434783	0.00285708845808341
34.11.10 response to biotic stimulus	8	7.69	at1g59740 at2g38470 at3g51860 at3g52430 at3g56400 at4g11650 at4g37990 at5g13160	M14B5 M1C12 M8H3 M14H1 M4E10 M17H1 M12E12 EPR5-77 M23D11 M13C5 EPR5-284	296	1.04	739423076923077	1.36844e+09
36 SYSTEMIC INTERACTION WITH THE ENVIRONMENT	9	8.65	at1g76180 at3g13790 at3g48090 at3g52430 at3g56400 at4g11650 at5g13160 at5g42650 at5g67300	M23C11 M25B1 EDS1-936 M4E10 M17H1 M12E12 EPR5-77 M13C5 M28A2 M6A9 EPR5-284	757	2.66	325187969924812	0.00186578264788939
36.20 plant / fungal specific systemic sensing and response	8	7.69	at1g76180 at3g48090 at3g52430 at3g56400 at4g11650 at5g13160 at5g42650 at5g67300	M23C11 EDS1-936 M4E10 M17H1 M12E12 EPR5-77 M13C5 M28A2 M6A9 EPR5-284	692	2.43	316460905349794	0.00394696347881896
36.20.16 plant defense response	5	4.80	at3g48090 at3g52430 at3g56400 at4g11650 at5g13160	EDS1-936 M4E10 M17H1 M12E12 EPR5-77 M13C5 EPR5-284	124	0.43	111627906976744	9.50644e+09
36.20.16.03 jasmonic acid/ethylene dependent systemic resistance	1	0.96	at3g56400	M17H1 M12E12	25	0.08	12	0.0876340443493642
36.20.16.05 systemic acquired resistance	3	2.88	at3g48090 at3g52430 at3g56400	EDS1-936 M4E10 M17H1 M12E12	34	0.11	261818181818182	0.000262478498838398
36.20.18 plant hormonal regulation	4	3.84	at1g76180 at3g56400 at5g42650 at5g67300	M23C11 M17H1 M12E12 M28A2 M6A9	589	2.07	185507246376812	0.170014722137631
36.20.18.01 auxin response	1	0.96	at5g67300	M6A9	244	0.85	112941176470588	0.592863221788542
36.20.18.02 ethylen response	1	0.96	at5g67300	M6A9	100	0.35	274285714285714	0.307427731710357
36.20.18.05 abscisic acid response	2	1.92	at1g76180 at5g67300	M23C11 M6A9	161	0.56	342857142857143	0.117759414837901
36.20.18.99 other plant signalling molecules response (jasmonic acid, salicylic acid etc.)	3	2.88	at3g56400 at5g42650 at5g67300	M17H1 M12E12 M28A2 M6A9	197	0.69	417391304347826	0.0358979441294943
36.25 animal specific systemic sensing and response	2	1.92	at3g13790 at5g42650	M25B1 M28A2	107	0.37	518918918918919	0.0587256931496551
36.25.16 immune response	2	1.92	at3g13790 at5g42650	M25B1 M28A2	100	0.35	548571428571429	0.0521015498524246
36.25.16.08 response to wounding	2	1.92	at3g13790 at5g42650	M25B1 M28A2	80	0.28	685714285714286	0.0348524930487025
40 CELL FATE	8	7.69	at1g05180 at1g69530 at1g75780 at3g54420 at4g35790 at4g37750 at4g37990 at5g57020	M3D5 M21G5 M10C12 M16D12 M29A9 M23A9 M23C4 M23D11 M13H9	450	1.58	486708860759494	0.000254331969179276
40.01 cell growth / morphogenesis	5	4.80	at1g05180 at1g69530 at1g75780 at4g37750 at5g57020	M3D5 M21G5 M10C12 M23C4 M13H9	256	0.90	533333333333333	0.00254443987502923
40.01.03 directional cell growth (morphogenesis)	3	2.88	at1g05180 at1g69530 at1g75780	M3D5 M21G5 M10C12	164	0.57	505263157894737	0.0224919393099173
40.10 cell death	3	2.88	at3g54420 at4g35790 at4g37990	M16D12 M29A9 M23A9 M23D11	101	0.35	822857142857143	0.00612335827249068
40.10.02 apoptosis (type I programmed cell death)	3	2.88	at3g54420 at4g35790 at4g37990	M16D12 M29A9 M23A9 M23D11	67	0.23	125217391304348	0.00192528477029265
40.10.02.01 anti-apoptosis	2	1.92	at3g54420 at4g37990	M16D12 M29A9 M23D11	30	0.10	19.2	0.00539895333109517
41 DEVELOPMENT (Systemic)	7	6.73	at1g34550 at2g25660 at3g52430 at4g37750 at5g16715 at5g49930 at5g53360	M18E11 M22B1 M4E10 M23C4 M20A3 M4E4 M1H8	1047	3.68	182880434782609	0.0896725800139936
41.03 plant development	5	4.80	at1g34550 at2g25660 at3g52430 at5g16715 at5g49930	M18E11 M22B1 M4E10 M20A3 M4E4	869	3.05	157377049180328	0.213408933605207
41.03.03 embryonal development	4	3.84	at1g34550 at2g25660 at5g16715 at5g49930	M18E11 M22B1 M20A3 M4E4	414	1.45	264827586206897	0.0658463645688739
41.03.10 senescence	1	0.96	at3g52430	M4E10	24	0.08	12	0.0842794019810536
41.05 animal development	1	0.96	at4g37750	M23C4	62	0.21	457142857142857	0.203556889801891
41.05.25 gametogenesis	1	0.96	at4g37750	M23C4	2	0.00	0	0.0073073232748121
42 BIOGENESIS OF CELLULAR COMPONENTS	11	10.5	at1g28420 at1g69530 at2g22430 at2g38470 at3g12110 at3g25940 at3g56400 at4g37750 at5g13080 at5g56180 at5g67300	M9F6 M21G5 M28B7 M1C12 M8H3 M11H4 M12B6 M17H1 M12E12 M23C4 M21B3 M21H5 M6A9 J_4-9	1554	5.46	192307692307692	0.0268889178167178
42.01 cell wall	1	0.96	at1g69530	M21G5	263	0.92	104347826086957	0.620502184663351
42.04 cytoskeleton/structural proteins	2	1.92	at3g12110 at5g56180	M11H4 M21H5	144	0.50	3.84	0.0978766431588143
42.04.03 actin cytoskeleton	2	1.92	at3g12110 at5g56180	M11H4 M21H5	53	0.18	106666666666667	0.0161954220128164
42.10 nucleus	8	7.69	at1g28420 at2g22430 at2g38470 at3g25940 at3g56400 at4g37750 at5g13080 at5g67300	M9F6 M28B7 M1C12 M8H3 M12B6 M17H1 M12E12 M23C4 M21B3 M6A9 J_4-9	1048	3.68	208967391304348	0.0385881246906727
42.10.03 organization of chromosome structure	8	7.69	at1g28420 at2g22430 at2g38470 at3g25940 at3g56400 at4g37750 at5g13080 at5g67300	M9F6 M28B7 M1C12 M8H3 M12B6 M17H1 M12E12 M23C4 M21B3 M6A9 J_4-9	1047	3.68	208967391304348	0.0384064094768268
47 ORGAN DIFFERENTIATION	1	0.96	at1g05180	M3D5	260	0.91	105494505494505	0.616265059298004
47.02 plant organ	1	0.96	at1g05180	M3D5	248	0.87	110344827586207	0.598842921491274
47.02.01 shoot	1	0.96	at1g05180	M3D5	197	0.69	139130434782609	0.515631406909854
47.02.01.02 leaf	1	0.96	at1g05180	M3D5	85	0.29	331034482758621	0.268134481900274
70 SUBCELLULAR LOCALIZATION	48	46.1	at1g05180 at1g05260 at1g18650 at1g20030 at1g28420 at1g60490 at1g62020 at1g69530 at1g69620 at1g71695 at1g75780 at1g80070 at1g80360 at2g21170 at2g22430 at2g24960 at2g25140 at2g25660 at2g30370 at2g38470 at2g44710 at3g03940 at3g12110 at3g13460 at3g16060 at3g25940 at3g48090 at3g51860 at3g52250 at3g56400 at4g01100 at4g13930 at4g24830 at4g32320 at4g33865 at4g35790 at4g36990 at4g37150 at4g37750 at5g13080…	M3D5 M28C8 M3E11 M1F10 M9F6 M8D11 M1A2 M21G5 M11C6 M3E6 M10C12 M9E2 M22A6 M7B12 M28B7 M21E9 M4F8 M22B1 M26G2 M1C12 M8H3 M19E4 M19D11 M11H4 M10B6 M3A1 M12B6 EDS1-936 M14H1 M7G4 M17H1 M12E12 M26D3 M25G5 M17E3 M5C8 M23C7 M23A9 M8G7 M9D5 M23C4 M21B3 M13C5 M20A3 M5B8 M28A2 M1H8 M21H5 M13H9 M6A9 J_4-9	10531	37.0	124594594594595	0.0355396297511142
70.01 cell wall	2	1.92	at1g69530 at1g71695	M21G5 M3E6	431	1.51	127152317880795	0.469575217301731
70.02 eukaryotic plasma membrane / membrane attached	3	2.88	at1g18650 at1g20030 at4g35790	M3E11 M1F10 M23A9	517	1.81	159116022099448	0.293881958516285
70.03 cytoplasm	7	6.73	at1g60490 at1g69620 at3g13460 at4g13930 at4g32320 at4g33865 at5g57020	M8D11 M11C6 M10B6 M25G5 M5C8 M23C7 M13H9	1066	3.75	179466666666667	0.0963277420475854
70.04 cytoskeleton	5	4.80	at1g75780 at3g12110 at3g16060 at4g35790 at5g56180	M10C12 M11H4 M3A1 M23A9 M21H5	152	0.53	905660377358491	0.000246391917441534
70.04.05 microtubule cytoskeleton	3	2.88	at1g75780 at3g16060 at4g35790	M10C12 M3A1 M23A9	109	0.38	757894736842105	0.00755333435773862
70.07 endoplasmic reticulum	2	1.92	at1g05260 at5g13160	M28C8 M13C5	193	0.67	286567164179104	0.157501475035098
70.09 intracellular transport vesicles	1	0.96	at1g62020	M1A2	63	0.22	436363636363636	0.206478482813093
70.10 nucleus	14	13.4	at1g05180 at1g28420 at2g22430 at2g38470 at3g13460 at3g25940 at3g52250 at3g56400 at4g36990 at4g37750 at5g13080 at5g53360 at5g56180 at5g67300	M3D5 M9F6 M28B7 M1C12 M8H3 M10B6 M12B6 M7G4 M17H1 M12E12 M8G7 M23C4 M21B3 M1H8 M21H5 M6A9 J_4-9	2207	7.76	172680412371134	0.0303242333688281
70.16 mitochondrion	11	10.5	at1g80360 at2g21170 at2g24960 at2g25140 at2g44710 at3g12110 at3g16060 at3g48090 at4g01100 at4g37150 at5g42650	M22A6 M7B12 M21E9 M4F8 M19E4 M11H4 M3A1 EDS1-936 M26D3 M9D5 M28A2	3146	11.0	0.954545454545455	0.610435541128598
70.16.05 mitochondrial inner membrane	1	0.96	at4g01100	M26D3	133	0.46	208695652173913	0.386669336753952
70.22 endosome	1	0.96	at5g22950	M5B8	37	0.13	738461538461538	0.126952763471885
70.25 vacuole or lysosome	1	0.96	at3g51860	M14H1	35	0.12	8	0.120518193693533
70.26 plastid	8	7.69	at1g80070 at2g21170 at2g25660 at2g30370 at3g03940 at4g24830 at5g16715 at5g42650	M9E2 M7B12 M22B1 M26G2 M19D11 M17E3 M20A3 M28A2	3464	12.1	0.635537190082645	0.947888193238326
70.26.03 chloroplast	8	7.69	at1g80070 at2g21170 at2g25660 at2g30370 at3g03940 at4g24830 at5g16715 at5g42650	M9E2 M7B12 M22B1 M26G2 M19D11 M17E3 M20A3 M28A2	3439	12.1	0.635537190082645	0.945077376426136
99 UNCLASSIFIED PROTEINS	16	15.3	at1g15780 at1g22750 at1g24020 at1g27500 at1g30240 at1g64385 at1g69640 at1g77030 at1g80210 at3g08890 at3g51980 at4g17960 at4g39820 at5g01160 at5g42090 at5g64250	M25E7 M4F3 M23A10 M12E4 M14D5 M24C11 M7G11 M8A6 M7B6 M3F5 M22D9 M8H8 M14G2 M27D3 M6C2 M8H2 M6B9 M22A10 M5G8 M10C5 M25D10 M10D7	7994	28.1	0.544483985765125	0.999266988627668

## Sheet: Table S4b
Table S4b. FunCat analysis of strawberry genes downregulated by C. acutatum.
FUNCTIONAL CATEGORY	abs SET	rel SET	genes SET	associated strawberry genes	abs GENOME	rel GENOME	rel SET/rel GENOME	P-VALUE
01 METABOLISM	11	37.9	at1g01090 at1g36370 at1g74960 at2g22530 at2g22990 at4g03550 at4g22880 at5g02310 at5g05270 at5g17920 at5g43010	M26H5 M21F3 M5E3 M18D12 M29G3 M15G5 M29H6 M22F5 M29C12 M8D2 M18F3	4932	17.3	21907514450867	0.00685625424956035
01.01 amino acid metabolism	2	6.89	at1g36370 at5g17920	M21F3 M8D2	342	1.20	574166666666667	0.0473782176336684
01.01.06 metabolism of the aspartate family	1	3.44	at5g17920	M8D2	86	0.30	114666666666667	0.0841963030860372
01.01.06.05 metabolism of methionine	1	3.44	at5g17920	M8D2	44	0.15	229333333333333	0.0439700199181459
01.01.06.05.01 biosynthesis of methionine	1	3.44	at5g17920	M8D2	11	0.03	114666666666667	0.0111720903172747
01.01.09 metabolism of the cysteine - aromatic group	1	3.44	at1g36370	M21F3	136	0.47	731914893617021	0.129956217550807
01.01.09.01 metabolism of glycine	1	3.44	at1g36370	M21F3	27	0.09	382222222222222	0.0272075322444437
01.01.09.02 metabolism of serine	1	3.44	at1g36370	M21F3	25	0.08	43	0.0252169187672884
01.01.09.02.01 biosynthesis of serine	1	3.44	at1g36370	M21F3	21	0.07	491428571428571	0.0212238864320795
01.04 phosphate metabolism	1	3.44	at5g43010	M18F3	1863	6.55	0.525190839694657	0.860221674469648
01.05 C-compound and carbohydrate metabolism	4	13.7	at1g01090 at1g36370 at4g03550 at5g17920	M26H5 M21F3 M15G5 M8D2	1646	5.79	236614853195164	0.0842239767455571
01.05.02 sugar, glucoside, polyol and carboxylate metabolism	1	3.44	at4g03550	M15G5	853	3.00	114666666666667	0.587038720188978
01.05.03 polysaccharide metabolism	1	3.44	at4g03550	M15G5	238	0.83	414457831325301	0.216560053458749
01.05.07 C-3 compound metabolism	1	3.44	at1g01090	M26H5	90	0.31	110967741935484	0.0879409923580876
01.05.13 transfer of activated C-1 groups	2	6.89	at1g36370 at5g17920	M21F3 M8D2	152	0.53	13	0.0105004391231536
01.05.13.01 S-adenosyl-methionine - homocysteine cycle	1	3.44	at5g17920	M8D2	80	0.28	122857142857143	0.0785514217636986
01.05.13.03 tetrahydrofolate-dependent C-1-transfer	1	3.44	at1g36370	M21F3	22	0.07	491428571428571	0.0222236225300462
01.06 lipid, fatty acid and isoprenoid metabolism	3	10.3	at1g74960 at2g22530 at5g02310	M5E3 M18D12 M22F5	827	2.91	353951890034364	0.0512408016502803
01.06.02 membrane lipid metabolism	1	3.44	at2g22530	M18D12	151	0.53	649056603773585	0.143248166738107
01.06.02.01 phospholipid metabolism	1	3.44	at2g22530	M18D12	135	0.47	731914893617021	0.129063043644084
01.06.05 fatty acid metabolism	1	3.44	at1g74960	M5E3	107	0.37	92972972972973	0.103691644642697
01.07 metabolism of vitamins, cofactors, and prosthetic groups	1	3.44	at1g01090	M26H5	251	0.88	390909090909091	0.226980704314434
01.20 secondary metabolism	3	10.3	at2g22990 at4g22880 at5g05270	M29G3 M29H6 M29C12	426	1.49	691275167785235	0.00915812549896424
01.20.35 metabolism of secondary products derived from L-phenylalanine and L-tyrosine	3	10.3	at2g22990 at4g22880 at5g05270	M29G3 M29H6 M29C12	129	0.45	228888888888889	0.000306433926976711
01.20.35.01 metabolism of phenylpropanoids	3	10.3	at2g22990 at4g22880 at5g05270	M29G3 M29H6 M29C12	117	0.41	251219512195122	0.000229956453582611
01.20.35.01.05 metabolism of stilbenes, flavonoids	2	6.89	at4g22880 at5g05270	M29H6 M29C12	46	0.16	430625	0.00101246695438672
02 ENERGY	2	6.89	at1g01090 at4g03550	M26H5 M15G5	453	1.59	433333333333333	0.0776544007254976
02.08 pyruvate dehydrogenase complex	1	3.44	at1g01090	M26H5	10	0.03	114666666666667	0.0101614464397531
02.19 metabolism of energy reserves (e.g. glycogen, trehalose)	1	3.44	at4g03550	M15G5	53	0.18	191111111111111	0.0527310217883726
10 CELL CYCLE AND DNA PROCESSING	1	3.44	at5g53430	M22E3	1518	5.34	0.644194756554307	0.796704035453011
10.01 DNA processing	1	3.44	at5g53430	M22E3	1350	4.75	0.724210526315789	0.756445160661653
10.01.09 DNA restriction or modification	1	3.44	at5g53430	M22E3	1019	3.58	0.960893854748603	0.653437598126575
10.01.09.05 DNA conformation modification (e.g. chromatin)	1	3.44	at5g53430	M22E3	987	3.47	0.99135446685879	0.641497203848026
11 TRANSCRIPTION	1	3.44	at5g53430	M22E3	2664	9.37	0.367129135538954	0.942533797069815
11.02 RNA synthesis	1	3.44	at5g53430	M22E3	2298	8.08	0.425742574257426	0.913449661913791
11.02.03 mRNA synthesis	1	3.44	at5g53430	M22E3	2149	7.56	0.455026455026455	0.897915114143234
11.02.03.04 transcriptional control	1	3.44	at5g53430	M22E3	2117	7.45	0.461744966442953	0.894243896202778
12 PROTEIN SYNTHESIS	1	3.44	at5g02960	M28F7	1332	4.68	0.735042735042735	0.751700910864852
12.01 ribosome biogenesis	1	3.44	at5g02960	M28F7	428	1.50	229333333333333	0.356211220024872
12.01.01 ribosomal proteins	1	3.44	at5g02960	M28F7	169	0.59	583050847457627	0.158939812116005
12.04 translation	1	3.44	at5g02960	M28F7	1218	4.28	0.803738317757009	0.71951537997304
14 PROTEIN FATE (folding, modification, destination)	4	13.7	at2g22990 at5g02310 at5g43010 at5g67090	M29G3 M22F5 M18F3 M26F4	3104	10.9	125688073394495	0.392381642762893
14.07 protein modification	1	3.44	at5g02310	M22F5	2165	7.61	0.45203679369251	0.8997042721868
14.07.05 modification by ubiquitination, deubiquitination	1	3.44	at5g02310	M22F5	364	1.28	26875	0.312095968796708
14.13 protein/peptide degradation	4	13.7	at2g22990 at5g02310 at5g43010 at5g67090	M29G3 M22F5 M18F3 M26F4	884	3.11	440514469453376	0.0119035757677957
14.13.01 cytoplasmic and nuclear protein degradation	2	6.89	at5g02310 at5g43010	M22F5 M18F3	382	1.34	514179104477612	0.0576765861235677
14.13.01.01 proteasomal degradation (ubiquitin/proteasomal pathway)	2	6.89	at5g02310 at5g43010	M22F5 M18F3	372	1.30	5.3	0.0550328941444234
16 PROTEIN WITH BINDING FUNCTION OR COFACTOR REQUIREMENT (structural or catalytic)	10	34.4	at1g01090 at1g15750 at1g22910 at1g48380 at4g03550 at5g02310 at5g02960 at5g43010 at5g52820 at5g53430	M26H5 M22E11 M22D5 M5B7 M15G5 M22F5 M28F7 M18F3 M14A10 M22E3	7027	24.7	139271255060729	0.157644860490512
16.01 protein binding	7	24.1	at1g01090 at1g15750 at1g48380 at4g03550 at5g02310 at5g02960 at5g43010	M26H5 M22E11 M5B7 M15G5 M22F5 M28F7 M18F3	2619	9.21	261672095548317	0.014265542238812
16.03 nucleic acid binding	3	10.3	at1g22910 at1g48380 at5g53430	M22D5 M5B7 M22E3	2200	7.74	133074935400517	0.392033124827673
16.03.01 DNA binding	2	6.89	at1g48380 at5g53430	M5B7 M22E3	1394	4.90	140612244897959	0.419712423379159
16.03.03 RNA binding	1	3.44	at1g22910	M22D5	443	1.55	221935483870968	0.36614850213585
16.17 metal binding	1	3.44	at5g02310	M22F5	1296	4.56	0.754385964912281	0.741943293413025
16.17.09 heavy metal binding (Cu, Fe, Zn)	1	3.44	at5g02310	M22F5	983	3.45	0.997101449275362	0.639977015731049
16.19 nucleotide/nucleoside/nucleobase binding	3	10.3	at5g02310 at5g43010 at5g52820	M22F5 M18F3 M14A10	1655	5.82	176975945017182	0.237286976228698
16.19.03 ATP binding	2	6.89	at5g02310 at5g43010	M22F5 M18F3	1218	4.28	160981308411215	0.354834784081248
20 CELLULAR TRANSPORT, TRANSPORT FACILITIES AND TRANSPORT ROUTES	1	3.44	at5g10840	M28A7	2419	8.51	0.404230317273796	0.924360828189817
20.03 transport facilities	1	3.44	at5g10840	M28A7	600	2.11	16303317535545	0.461658791899923
30 CELLULAR COMMUNICATION/SIGNAL TRANSDUCTION MECHANISM	1	3.44	at4g03550	M15G5	1283	4.51	0.762749445676275	0.738329541666946
30.01 cellular signalling	1	3.44	at4g03550	M15G5	871	3.06	112418300653595	0.594793214075642
30.01.09 second messenger mediated signal transduction	1	3.44	at4g03550	M15G5	344	1.21	284297520661157	0.297721260728445
30.01.09.08 hormone mediated signal transduction	1	3.44	at4g03550	M15G5	205	0.72	477777777777778	0.1894948570025
32 CELL RESCUE, DEFENSE AND VIRULENCE	1	3.44	at4g22880	M29H6	1425	5.01	0.686626746506986	0.775287723867093
32.01 stress response	1	3.44	at4g22880	M29H6	832	2.92	117808219178082	0.577810659670447
34 INTERACTION WITH THE ENVIRONMENT	2	6.89	at4g03550 at4g22880	M15G5 M29H6	1651	5.81	118588640275387	0.50862820240469
34.11 cellular sensing and response to external stimulus	2	6.89	at4g03550 at4g22880	M15G5 M29H6	1489	5.24	131488549618321	0.453491910985437
34.11.03 chemoperception and response	1	3.44	at4g22880	M29H6	841	2.95	116610169491525	0.581789665534536
34.11.10 response to biotic stimulus	1	3.44	at4g03550	M15G5	296	1.04	330769230769231	0.262028783931151
36 SYSTEMIC INTERACTION WITH THE ENVIRONMENT	2	6.89	at4g03550 at4g22880	M15G5 M29H6	757	2.66	259022556390977	0.180230347777662
36.20 plant / fungal specific systemic sensing and response	2	6.89	at4g03550 at4g22880	M15G5 M29H6	692	2.43	283539094650206	0.156644598863508
36.20.16 plant defense response	1	3.44	at4g03550	M15G5	124	0.43	8	0.119179516348033
36.20.16.01 disease resistance (R-gene) specific	1	3.44	at4g03550	M15G5	10	0.03	114666666666667	0.0101614464397531
36.20.18 plant hormonal regulation	1	3.44	at4g22880	M29H6	589	2.07	166183574879227	0.455446855972853
36.20.18.99 other plant signalling molecules response (jasmonic acid, salicylic acid etc.)	1	3.44	at4g22880	M29H6	197	0.69	498550724637681	0.182798889978535
36.25 animal specific systemic sensing and response	1	3.44	at4g22880	M29H6	107	0.37	92972972972973	0.103691644642697
36.25.16 immune response	1	3.44	at4g22880	M29H6	100	0.35	982857142857143	0.0972381499343793
36.25.16.08 response to wounding	1	3.44	at4g22880	M29H6	80	0.28	122857142857143	0.0785514217636986
40 CELL FATE	1	3.44	at4g03550	M15G5	450	1.58	217721518987342	0.370735060300269
40.01 cell growth / morphogenesis	1	3.44	at4g03550	M15G5	256	0.90	382222222222222	0.230952905064825
40.01.03 directional cell growth (morphogenesis)	1	3.44	at4g03550	M15G5	164	0.57	603508771929825	0.154609078112486
42 BIOGENESIS OF CELLULAR COMPONENTS	2	6.89	at4g22880 at5g53430	M29H6 M22E3	1554	5.46	126190476190476	0.476008428065939
42.10 nucleus	1	3.44	at5g53430	M22E3	1048	3.68	0.934782608695652	0.663926205466678
42.10.03 organization of chromosome structure	1	3.44	at5g53430	M22E3	1047	3.68	0.934782608695652	0.663569687193222
42.25 vacuole or lysosome	1	3.44	at4g22880	M29H6	6	0.02	172	0.0061088885625414
45 TISSUE DIFFERENTIATION	1	3.44	at1g15750	M22E11	98	0.34	101176470588235	0.0953860692311693
45.02 plant tissue	1	3.44	at1g15750	M22E11	98	0.34	101176470588235	0.0953860692311693
45.02.01 meristematic tissue	1	3.44	at1g15750	M22E11	60	0.21	163809523809524	0.0594914915227526
45.02.01.01 shoot apical meristem	1	3.44	at1g15750	M22E11	12	0.04	86	0.0121817378555044
47 ORGAN DIFFERENTIATION	1	3.44	at4g03550	M15G5	260	0.91	378021978021978	0.234116469197356
47.02 plant organ	1	3.44	at4g03550	M15G5	248	0.87	395402298850575	0.224587883168686
47.02.01 shoot	1	3.44	at4g03550	M15G5	197	0.69	498550724637681	0.182798889978535
47.02.01.02 leaf	1	3.44	at4g03550	M15G5	85	0.29	118620689655172	0.0832578138386961
70 SUBCELLULAR LOCALIZATION	14	48.2	at1g01090 at1g07590 at1g15750 at1g36370 at1g48380 at3g03890 at4g03550 at4g39970 at5g02960 at5g10840 at5g15870 at5g17920 at5g43010 at5g53430	M26H5 M18H1 M22E11 M21F3 M5B7 M7B2 M15G5 M9F8 M28F7 M28A7 M19C6 M8D2 M18F3 M22E3	10531	37.0	13027027027027	0.145205629432027
70.01 cell wall	1	3.44	at5g10840	M28A7	431	1.51	227814569536424	0.358210634005022
70.02 eukaryotic plasma membrane / membrane attached	1	3.44	at4g03550	M15G5	517	1.81	190055248618785	0.413044253708019
70.03 cytoplasm	3	10.3	at5g02960 at5g17920 at5g43010	M28F7 M8D2 M18F3	1066	3.75	274666666666667	0.0935494308350792
70.07 endoplasmic reticulum	1	3.44	at5g43010	M18F3	193	0.67	513432835820895	0.179430908617889
70.10 nucleus	4	13.7	at1g15750 at1g48380 at5g43010 at5g53430	M22E11 M5B7 M18F3 M22E3	2207	7.76	176546391752577	0.184696844823528
70.10.07 nucleolus	1	3.44	at1g48380	M5B7	141	0.49	702040816326531	0.134408837596712
70.16 mitochondrion	1	3.44	at1g07590	M18H1	3146	11.0	0.312727272727273	0.966788548651906
70.26 plastid	5	17.2	at1g01090 at1g36370 at3g03890 at4g39970 at5g15870	M26H5 M21F3 M7B2 M9F8 M19C6	3464	12.1	142148760330579	0.275007448126306
70.26.03 chloroplast	5	17.2	at1g01090 at1g36370 at3g03890 at4g39970 at5g15870	M26H5 M21F3 M7B2 M9F8 M19C6	3439	12.1	142148760330579	0.269922591497338
99 UNCLASSIFIED PROTEINS	6	20.6	at1g29170 at1g57680 at2g32240 at2g32700 at3g13990 at5g47470	M21G2 M6F8 M20C3 M10H10 M11B2 M18A11	7994	28.1	0.733096085409253	0.865944222586157
