# Supplementary material for: Partial Activation of SA- and JA-Defensive Pathways in Strawberry upon Colletotrichum acutatum Interaction
Source: Front Plant Sci. 2016 Jul 15;7:1036. doi: 10.3389/fpls.2016.01036 (PMC4945649; doi:10.3389/fpls.2016.01036)
Supplement: Supplementary file 5 [file Table5.XLS]

## Sheet: Table S5a
Table S5a. GO terms analysis of strawberry genes upregulated by C. acutatum.
other metabolic processes	response to stress	response to abiotic or biotic stimulus	other biological processes	other cellular processes	signal transduction	transport	developmental processes	protein metabolism	cell organization and biogenesis	transcription,DNA-dependent	unknown biological processes	electron transport or energy pathways	DNA or RNA metabolism
M13C5	M7B6	M10C12	M10C12	M9F6	M27C10	M5B8	M4E4	M13C5	M10C12	M9F6	M14D5	M27A2	M7B6
M10C12	M13C5	M13C5	M23C4	M23C4	M4C3	M7B12	M10C12	M10C12	M23C4	M23C4	M18A9	M13F3	M23C4
M5B6	M5C8	M9F6	M7B12	J_4-9	M8G2	M8G2	M9F6	M8G2	M7B12	J_4-9	M24C11	M12E12	M13A4
M5C8	M7B12	M7B12	M13A4	M12E12	M12E12	M26D3	M23C4	M4C3	M13A4	M12E12	M4F3	ELRR-39	M3D5
M4C3	M8G2	M8G2	J_4-9	M21G5	M23A9	M4E10	M7B12	M13A4	M21G5	M9E2	M14G2	M26D3
M8G2	J_4-9	J_4-9	M21G5	M23A9	M8G7	M30F8	M8G2	M4E10	M12E12	M8G7	M3E11
M13A4	M23A9	M22B1	M23A9	M9E2	M4E10	M14D5	J_4-9	M30F8	M9E2	M18C5	M27D3
M18C5	M8G7	M21G5	M8G7	M8G7	M30F8	M27A2	M22B1	M27A2	M20A3	M4E10	M3F5
M26D3	M26D3	M23A9	M18E11	M18C5	M27A2	M26G7	M18E11	M13H9	M4E10	M30F8	M21E9
M7G4	M4E10	M8G7	M26D3	M4E10	M13H9	M28C8	M4E10	M7D1	M27A2	M12B6	M8H8
M30F8	M23C11	M26D3	M4E10	M30F8	M6A9	EDS1-936	M27A2	EDS1-936	M13H9	M6A9	M10E2
M6A9	M30F8	M4E10	M23C11	M27A2	M28A2	M1C12	M13H9	M3D5	M11H4	EDS1-936	M22D9
EDS1-936	M27A2	M23C11	M30F8	M12B6	M8D11	M25B1	M28C8	M4E6	ELRR-39	M1C12
M28C8	M13H9	M30F8	M27A2	M6A9	ELRR-39	M16D12	M3D5	M12E12	EDS1-936	M3D5
M9D5	M6A9	M27A2	M13H9	M28A2	EDS1-936	M1A2	M4E6	M9E2	M1C12	M28B7
M4E6	M28C8	M6A9	M6A9	EDS1-936	M1C12	M12E12	M26G2	M19D11	M3D5
M25B1	EDS1-936	M28C8	M28C8	M1C12	M3D5	M20A3	M4C6	M20A3	M4E6
M24D7	M1C12	EDS1-936	EDS1-936	M3D5	M28B7	M9E10	M16D12	M23C7
M24B7	M9D5	M1C12	M1C12	M28B7		M26E5	M12E12	M4F8
M1A2	M3D5	M9D5	M3D5	M4E6		M14B5	M9E2	M1H8
M12E12	M25B1	M3D5	M4E6			M16B7	M20A3	M11H4
M9E2	M16D12	M25B1	M25B1			M14H1	M1H8	M13F3
M19D11	M24D7	M24B7	M16D12			ELRR-39	M8D11	M8D11
M20A3	M24B7	M1A2	M12E12			M8D11	M19F7	M19F7
M26E5	EPR5-284	EPR5-284	M9E2			M28A2	M3E6	M2F10
M17E3	M12E12	M12E12	M25G5			M23A6	M7G11	M11C6
M1H8	M9E2	M9E2	M11H4			M23D11
M11H4	M26E5	M6G7	M25E7
M12C12	M6G7	M4F8	M8H2
M25E7	M4F8	M14B5	M19F7
M13F3	M12C12	M12C12	ELRR-39
M19F7	M25E7	M25E7	M28A2
M8D11	M8D11	M8H2	M14H1
M14H1	M28A2	M1F10	M2F10
M2F10	ELRR-39	ELRR-39	M28B7
M11C6	M28B7	M8D11	M23D11
M28B7	M18E3	M28A2
M25D11	M3E6	M14H1
M3E6	M23D11	M6G11
M10C5	M10C5	M28B7
M4E4		M23D11
M9F6		M7G11
M23C4		M10C5
M7B12
J_4-9
M23A9
M8G7
M18E11
M4E10
M14D5
M27A2
M13H9
M12B6
M7D1
M1C12
M3D5
M16D12
M23C7
M4F8
M25G5
M22A6
M8H2
ELRR-39
M28A2
M19E4
M6G11
M23D11
M7G11

## Sheet: Table S5b
Table S5b. GO terms analysis of strawberry genes downregulated by C. acutatum.
other metabolic processes	response to stress	response to abiotic or biotic stimulus	other biological processes	other cellular processes	signal transduction	transport	developmental processes	protein metabolism	cell organization and biogenesis	transcription,DNA-dependent	unknown biological processes	electron transport or energy pathways	DNA or RNA metabolism
M15G5	M15G5	M15G5	M15G5	M15G5	M15G5	M15G5	M15G5	M5B7	M15G5	M10H10	M11B2	M5E3	M5B7
M7B2	M18F3	M29C12	M29C12	M21G2	M22E11	M19C6	M10H10	M28A7	M21G2	M5B7	M6F8	M26H5
M9F8	M5E3	M5E3	M5B7	M10H10	M19C6		M5B7	M18F3	M10H10	M22E3	M22D5
M5B7	M8D2	M8D2	M5E3	M5B7			M5E3	M22F5	M5B7	M22E11
M18F3	M19C6		M22F5	M22E3			M18A11	M28F7	M18F3
M8D2	M29H6		M8D2	M22E11			M22F5	M19C6	M18A11
M19C6			M22E11				M22E11	M26F4	M29H6
M22D5			M18H1					M29G3
M10H10			M20C3					M14A10
M29C12			M21F3
M28A7			M29H6
M5E3
M22F5
M28F7
M22E3
M22E11
M26H5
M18D12
M26F4
M21F3
M29G3
M29H6
M14A10
