# Supplementary material for: Partial Activation of SA- and JA-Defensive Pathways in Strawberry upon Colletotrichum acutatum Interaction
Source: Front Plant Sci. 2016 Jul 15;7:1036. doi: 10.3389/fpls.2016.01036 (PMC4945649; doi:10.3389/fpls.2016.01036)
Supplement: Supplementary file 6 [file Table6.XLS]

## Sheet: Table S6
Table S6. Gene ontology (GO) categories for biological proceses (BP) over-represented in strawberry up-regulated genes by C. acutatum at pvalue < 0,005 using FatiGO (Al-Shahrour et al., 2004).
GO Term	BP description	pvalue	adj pvalue	At ortologous genes represented in the GO category	Strawberry unigenes	F vesca ortologe	Gene annotation
GO:0009862	Systemic acquired resistance, Salicylic acid mediated signaling pathway	0.791116	62.9297	AT3G48090	EDS1-936	gene09503	EDS1-specific diacylglycerol lipase alpha
				AT3G56400	M17H1	gene13547	WRKY DNA-binding protein 70
					M12E12	gene21365	WRKY DNA-binding protein 70
				AT3G52430	M4E10	gene16110	Phytoalexin deficient 4, Lipase
GO:0009863	Salicylic acid mediated signaling pathway	0.198266	33.0769	AT3G48090	EDS1-936	gene09503	EDS1-specific diacylglycerol lipase alpha
				AT3G56400	M17H1	gene13547	WRKY DNA-binding protein 70
					M12E12	gene21365	WRKY DNA-binding protein 70
				AT3G52430	M4E10	gene16110	Phytoalexin deficient 4, Lipase
				AT1G28480	M30F8	gene29769	Glutaredoxin GRX480
GO:0009627	Systemic acquired resistance	0.351814	38.4796	AT3G48090	EDS1-936	gene09503	EDS1-specific diacylglycerol lipase alpha
				AT3G56400	M17H1	gene13547	WRKY DNA-binding protein 70
					M12E12	gene21365	WRKY DNA-binding protein 70
				AT3G52430	M4E10	gene16110	Phytoalexin deficient 4, Lipase
				AT4G37150	M9D5	gene29393	Methyl salicylate (MeSA) esterase 9
GO:0009814	Defense response, Incompatible interaction	0.0793934	23.1564	AT4G11650	EPR5-77	gene32423	Pathogenesis-related 5 family protein
					EPR5-284	gene32422	Pathogenesis-related 5 family protein
				AT5G13160	M13C5	gene07245	Serine/threonine-protein kinase PBS1
				AT3G48090	EDS1-936	gene09503	EDS1-specific diacylglycerol lipase alpha
				AT3G56400	M17H1	gene13547	WRKY DNA-binding protein 70
					M12E12	gene21365	WRKY DNA-binding protein 70
				AT3G52430	M4E10	gene16110	Phytoalexin deficient 4, Lipase
				AT4G37150	M9D5	gene29393	Methyl salicylate (MeSA) esterase 9
GO:0042742	Defense response to bacterium	3.15156	183.841	AT4G11650	EPR5-77	gene32423	Pathogenesis-related 5 family protein
					EPR5-284	gene32422	Pathogenesis-related 5 family protein
				AT5G13160	M13C5	gene07245	Serine/threonine-protein kinase PBS1
				AT3G56400	M17H1	gene13547	WRKY DNA-binding protein 70
					M12E12	gene21365	WRKY DNA-binding protein 70
				AT2G38470	M8H3	gene13803	WRKY DNA-binding protein 33
					M1C12	gene28174	WRKY DNA-binding protein 33
				AT3G52430	M4E10	gene16110	Phytoalexin deficient 4, Lipase
				AT1G32060	M27A2	gene13677	Phosphoribulokinase
GO:0009816	Defense response to bacterium, Incompatible interaction	9.03509	465.041	AT4G11650	EPR5-77	gene32423	Pathogenesis-related 5 family protein
					EPR5-284	gene32422	Pathogenesis-related 5 family protein
				AT5G13160	M13C5	gene07245	Serine/threonine-protein kinase PBS1
				AT3G52430	M4E10	gene16110	Phytoalexin deficient 4, Lipase
GO:0009620	Response to fungus	6.59919	360.893	AT5G64250	M8H2	gene09899	2-nitropropane dioxygenase
				AT3G56400	M17H1	gene13547	WRKY DNA-binding protein 70
					M12E12	gene21365	WRKY DNA-binding protein 70
				AT2G38470	M8H3	gene13803	WRKY DNA-binding protein 33
					M1C12	gene28174	WRKY DNA-binding protein 33
				AT4G37150	M9D5	gene29393	Methyl salicylate (MeSA) esterase 9
				AT5G42650	M28A2	gene15063	Allene oxide synthase
GO:0009617	Response to bacterium	1.67866	112.987	AT4G11650	EPR5-77	gene32423	Pathogenesis-related 5 family protein
					EPR5-284	gene32422	Pathogenesis-related 5 family protein
				AT5G13160	M13C5	gene07245	Serine/threonine-protein kinase PBS1
				AT3G56400	M17H1	gene13547	WRKY DNA-binding protein 70
					M12E12	gene21365	WRKY DNA-binding protein 70
				AT2G38470	M8H3	gene13803	WRKY DNA-binding protein 33
					M1C12	gene28174	WRKY DNA-binding protein 33
				AT3G52430	M4E10	gene16110	Phytoalexin deficient 4, Lipase
				AT4G37990	M23D11	gene20700	Cinnamyl alcohol dehydrogenase
				AT1G32060	M27A2	gene13677	Phosphoribulokinase
GO:0045087	Innate immune response	0.651325	56.9909	AT3G54420	M16D12	gene02717	Chitinase class IV
					M29A9	gene21697	Endochitinase PR4
				AT4G11650	EPR5-77	gene32423	Pathogenesis-related 5 family protein
					EPR5-284	gene32422	Pathogenesis-related 5 family protein
				AT5G13160	M13C5	gene07245	Serine/threonine-protein kinase PBS1
				AT3G48090	EDS1-936	gene09503	EDS1-specific diacylglycerol lipase alpha
				AT3G56400	M17H1	gene13547	WRKY DNA-binding protein 70
					M12E12	gene21365	WRKY DNA-binding protein 70
				AT3G52430	M4E10	gene16110	Phytoalexin deficient 4, Lipase
				AT4G37990	M23D11	gene20700	Cinnamyl alcohol dehydrogenase
				AT4G37150	M9D5	gene29393	Methyl salicylate (MeSA) esterase 9
GO:0051707	Response to other organism	1.13277e-05	0.00495588	AT4G11650	EPR5-77	gene32423	Pathogenesis-related 5 family protein
					EPR5-284	gene32422	Pathogenesis-related 5 family protein
				AT4G34135	M6G11	gene26351	Flavonol 7-O-glucosyltransferase
				AT5G13160	M13C5	gene07245	Serine/threonine-protein kinase PBS1
				AT3G48090	EDS1-936	gene09503	EDS1-specific diacylglycerol lipase alpha
				AT1G20030	M1F10	gene09812	Pathogenesis-related 5 family protein
				AT5G64250	M8H2	gene09899	2-nitropropane dioxygenase
				AT3G56400	M17H1	gene13547	WRKY DNA-binding protein 70
					M12E12	gene21365	WRKY DNA-binding protein 70
				AT2G38470	M8H3	gene13803	WRKY DNA-binding protein 33
					M1C12	gene28174	WRKY DNA-binding protein 33
				AT1G59740	M14B5	gene29081	Peptide transporter PTR
				AT3G52430	M4E10	gene16110	Phytoalexin deficient 4, Lipase
				AT3G51860	M14H1	gene07894	Vacuolar cation/proton exchanger 3
				AT4G37990	M23D11	gene20700	Cinnamyl alcohol dehydrogenase
				AT1G32060	M27A2	gene13677	Phosphoribulokinase
				AT4G37150	M9D5	gene29393	Methyl salicylate (MeSA) esterase 9
				AT5G42650	M28A2	gene15063	Allene oxide synthase
GO:0006952	Defense response	0.446396	43.3996	AT3G54420	M16D12	gene02717	Chitinase class IV
					M29A9	gene21697	Endochitinase PR4
				AT4G11650	EPR5-77	gene32423	Pathogenesis-related 5 family protein
					EPR5-284	gene32422	Pathogenesis-related 5 family protein
				AT1G24020	M23A10	gene07086	Pathogenesis-related 10 family protein
					M6B9	gene05185	Pathogenesis-related 10 family protein
					M22A10	gene07085	Pathogenesis-related 10 family protein
					M5G8	gene07082	Pathogenesis-related 10 family protein
					M10C5	gene00687	Pathogenesis-related 10 family protein
					M10D7	gene07065	Fra a 2 allergen
				AT5G13160	M13C5	gene07245	Serine/threonine-protein kinase PBS1
				AT3G48090	EDS1-936	gene09503	EDS1-specific diacylglycerol lipase alpha
				AT3G56400	M17H1	gene13547	WRKY DNA-binding protein 70
					M12E12	gene21365	WRKY DNA-binding protein 70
				AT2G38470	M8H3	gene13803	WRKY DNA-binding protein 33
					M1C12	gene28174	WRKY DNA-binding protein 33
				AT3G52430	M4E10	gene16110	Phytoalexin deficient 4, Lipase
				AT4G37990	M23D11	gene20700	Cinnamyl alcohol dehydrogenase
				AT1G32060	M27A2	gene13677	Phosphoribulokinase
				AT4G37150	M9D5	gene29393	Methyl salicylate (MeSA) esterase 9
				AT3G14460	M29F3	gene16731	LRR and NB-ARC domains-containing disease resistance protein
					M18E3	gene20858	LRR and NB-ARC domains-containing disease resistance protein
				AT5G42650	M28A2	gene15063	Allene oxide synthase
GO:0009607	Response to biotic stimulus	5.55103e-06	0.00485716	AT4G11650	EPR5-77	gene32423	Pathogenesis-related 5 family protein
					EPR5-284	gene32422	Pathogenesis-related 5 family protein
				AT1G24020	M23A10	gene07086	Pathogenesis-related 10 family protein
					M6B9	gene05185	Pathogenesis-related 10 family protein
					M22A10	gene07085	Pathogenesis-related 10 family protein
					M5G8	gene07082	Pathogenesis-related 10 family protein
					M10C5	gene00687	Pathogenesis-related 10 family protein
					M10D7	gene07065	Fra a 2 allergen
				AT4G34135	M6G11	gene26351	Flavonol 7-O-glucosyltransferase
				AT5G13160	M13C5	gene07245	Serine/threonine-protein kinase PBS1
				AT3G48090	EDS1-936	gene09503	EDS1-specific diacylglycerol lipase alpha
				AT1G20030	M1F10	gene09812	Pathogenesis-related 5 family protein
				AT5G64250	M8H2	gene09899	2-nitropropane dioxygenase
				AT3G56400	M17H1	gene13547	WRKY DNA-binding protein 70
					M12E12	gene21365	WRKY DNA-binding protein 70
				AT2G38470	M8H3	gene13803	WRKY DNA-binding protein 33
					M1C12	gene28174	WRKY DNA-binding protein 33
				AT1G59740	M14B5	gene29081	Peptide transporter PTR
				AT3G52430	M4E10	gene16110	Phytoalexin deficient 4, Lipase
				AT3G51860	M14H1	gene07894	Vacuolar cation/proton exchanger 3
				AT4G37990	M23D11	gene20700	Cinnamyl alcohol dehydrogenase
				AT1G32060	M27A2	gene13677	Phosphoribulokinase
				AT4G37150	M9D5	gene29393	Methyl salicylate (MeSA) esterase 9
				AT5G42650	M28A2	gene15063	Allene oxide synthase
GO:0006955	Immune response	2.00451	125.282	AT3G54420	M16D12	gene02717	Chitinase class IV
					M29A9	gene21697	Endochitinase PR4
				AT4G11650	EPR5-77	gene32423	Pathogenesis-related 5 family protein
					EPR5-284	gene32422	Pathogenesis-related 5 family protein
				AT5G13160	M13C5	gene07245	Serine/threonine-protein kinase PBS1
				AT3G48090	EDS1-936	gene09503	EDS1-specific diacylglycerol lipase alpha
				AT3G56400	M17H1	gene13547	WRKY DNA-binding protein 70
					M12E12	gene21365	WRKY DNA-binding protein 70
				AT3G52430	M4E10	gene16110	Phytoalexin deficient 4, Lipase
				AT4G37990	M23D11	gene20700	Cinnamyl alcohol dehydrogenase
				AT4G37150	M9D5	gene29393	Methyl salicylate (MeSA) esterase 9
GO:0006800	Oxygen and reactive oxygen species metabolic process	0.348328	38.4796	AT3G48090	EDS1-936	gene09503	EDS1-specific diacylglycerol lipase alpha
				AT5G40150	M24D7	gene28350	Peroxidase superfamily protein
				AT4G32320	M5C8	gene11632	L-ascorbate peroxidase 6
				AT3G52430	M4E10	gene16110	Phytoalexin deficient 4, Lipase
				AT1G05260	M28C8	gene12445	Peroxidase superfamily protein
				AT1G71695	M3E6	gene27591	Peroxidase superfamily protein (Prx12)
GO:0001666	Response to hypoxia	1.62421	112.987	AT3G48090	EDS1-936	gene09503	EDS1-specific diacylglycerol lipase alpha
				AT3G48030	M6G7	gene32154	Hypoxia-responsive Zinc finger (C3HC4-type RING finger) family protein
				AT3G52430	M4E10	gene16110	Phytoalexin deficient 4, Lipase
GO:0009414	Response to water deprivation	0.166428	33.0769	AT4G30960	M8G2	gene10067	CIPK-Serine/threonine-protein kinase 6
				AT1G05180	M3D5	gene23778	NEDD8-activating enzyme E1 regulatory subunit / AXR1 (Auxin resistant 1) NAD(P)-binding Rossmann-fold superfamily protein
				AT2G38470	M8H3	gene13803	WRKY DNA-binding protein 33
					M1C12	gene28174	WRKY DNA-binding protein 33
				AT1G76180	M23C11	gene08617	Dehydrin cold-regulated 47
				AT1G05260	M28C8	gene12445	Peroxidase superfamily protein
				AT2G22430	M28B7	gene16235	Homeobox-leucine zipper protein ATHB-6
				AT5G67300	M6A9	gene00185	Transcription factor MYB44
GO:0009415	Response to water	0.226813	33.0769	AT4G30960	M8G2	gene10067	CIPK-Serine/threonine-protein kinase 6
				AT1G05180	M3D5	gene23778	NEDD8-activating enzyme E1 regulatory subunit / AXR1 (Auxin resistant 1) NAD(P)-binding Rossmann-fold superfamily protein
				AT2G38470	M8H3	gene13803	WRKY DNA-binding protein 33
					M1C12	gene28174	WRKY DNA-binding protein 33
				AT1G76180	M23C11	gene08617	Dehydrin cold-regulated 47
				AT1G05260	M28C8	gene12445	Peroxidase superfamily protein
				AT2G22430	M28B7	gene16235	Homeobox-leucine zipper protein ATHB-6
				AT5G67300	M6A9	gene00185	Transcription factor MYB44
